# Supplementary material for: Multiagent-Based Data Presentation Mechanism for Multifaceted Analysis in Network Management Tasks
Source: Sensors (Basel). 2022 Nov 15;22(22):8841. doi: 10.3390/s22228841 (PMC9697569; doi:10.3390/s22228841)
Supplement: Supplementary file 1 [file sensors-22-08841-s001.zip]

Archive with 1 entries (1 files):
- sensors-1986322-supplementary.pdf
